# Supplementary material for: Synthesis of Graphene Oxide-Coupled CoNi Bimetallic MOF Nanocomposites for the Simultaneous Analysis of Catechol and Hydroquinone
Source: Sensors (Basel). 2023 Aug 5;23(15):6957. doi: 10.3390/s23156957 (PMC10422656; doi:10.3390/s23156957)
Supplement: Supplementary file 1 [file sensors-23-06957-s001.zip]

Archive with 1 entries (1 files):
- sensors-2487730-supplementary.pdf
